# Supplementary material for: The City Infant Faces Database: A validated set of infant facial expressions
Source: Behav Res Methods. 2017 Feb 15;50(1):151–9. doi: 10.3758/s13428-017-0859-9 (PMC5809537; doi:10.3758/s13428-017-0859-9)
Supplement: Supplementary file 2 — (CSV 20 kb) [file 13428_2017_859_MOESM2_ESM.csv]

imageID	color	imageDBName	infantAge	infantEthnicity	infantGender	infantOldYoung	imageCat	agreement	rating.m	rating.sd	intensity.m	intensity.sd	clarity.m	clarity.sd	genuineness.m	genuineness.sd	internalEmo.m	internalEmo.sd	strength.m	strength.sd
1	bw	B1	6	3	M	1	1	0.8787879	1.1515152	0.4416738	2.3333333	1.1086779	2.4848485	1.0344447	2.78125	1.1283552	1.65625	0.4825587	2.3076923	0.7510676
10	bw	B4	8	1	M	2	1	1	1	0	4.1290323	0.8462441	4.0645161	0.9638632	3.7741935	1.1750086	1.3548387	0.6081879	2.75	1.2247449
100	bw	B29	11	1	M	2	3	1	3	0	3.8484848	0.7953463	4.1515152	0.939455	4.2121212	0.8199686	2.8787879	0.331434	3.1851852	0.9622504
101	bw	B30	6	1	M	1	1	0.7777778	1.3055556	0.6242456	2.6944444	1.1666667	2.8333333	1.2761549	2.9166667	1.3389762	2	0.7385489	2	1.2909944
102	bw	B30	6	1	M	1	3	0.8666667	2.8666667	0.3457459	2.4333333	0.8172002	2.8666667	1.0080139	3.5333333	0.9371024	2.5666667	0.5683208	2.2777778	0.8264421
104	bw	B31	7	1	M	2	1	0.9714286	1.0571429	0.3380617	4.3714286	0.770245	4.4571429	0.8859311	4.0857143	1.0395539	1.1764706	0.458627	3.1034483	1.1754886
107	bw	B32	5	1	M	1	1	1	1	0	3.5666667	0.6789106	3.6666667	0.8840866	3.4333333	1.1943353	1.4482759	0.5061202	2.7647059	1.0325582
108	bw	B32	5	1	M	1	2	0.7575758	1.8181818	0.4646602	2.7272727	1.1798498	2.8181818	1.2362884	3.7575758	1.1997474	2.030303	0.5294365	2.25	1.0350983
110	bw	B33	5	1	M	1	2	0.8181818	1.8181818	0.3916747	2.8484848	1.0344447	3.2727273	0.9107939	3.6060606	0.9981043	2	0.25	2	1.4142136
111	bw	B33	5	1	M	1	3	0.9032258	2.8064516	0.6010743	3.8064516	0.9099214	4	0.9660918	3.9677419	1.1397038	2.9333333	0.2537081	3.2222222	1.1208971
13	bw	B4	8	1	M	2	3	1	3	0	3.4	0.8116794	3.8857143	0.963188	4.1714286	1.0141851	2.8529412	0.3594906	3.0666667	1.1121068
14	bw	B5	6	1	M	1	1	0.9302326	1.0930233	0.3660571	2.6976744	1.0359004	2.7674419	1.2504706	3.0697674	1.2797944	1.6097561	0.4938648	2.3809524	1.2835961
143	bw	G1	4	1	F	1	2	0.7948718	2	0.4588315	2.8974359	0.9677666	2.8717949	1.151189	3.6153846	1.0666076	2.0769231	0.579683	2.8461538	1.4051188
145	bw	G1	4	1	F	1	2	0.9090909	2.030303	0.3046359	3	1.0606602	3.2424242	1.1464702	3.8484848	1.0642254	2.1212121	0.331434	2.3333333	1.5275252
146	bw	G1	4	1	F	1	3	1	3	0	4.1714286	0.8906612	4.3428571	0.9056313	4.4857143	0.8178677	2.9411765	0.2388326	3.5625	1.2164862
147	bw	G2	10	1	F	2	1	0.974359	1.0512821	0.3202563	3.8461538	1.014071	3.7948718	1.0305718	3.7179487	1.1227016	1.3421053	0.5824606	2.9655172	0.9813532
148	bw	G2	10	1	F	2	2	0.969697	2.030303	0.1740777	2.8181818	1.1579763	3.2121212	1.1112374	3.7575758	0.9692234	2.21875	0.4908436	2.2222222	1.3017083
149	bw	G2	10	1	F	2	3	0.9487179	2.9487179	0.2234559	2.5641026	0.7878977	3.025641	0.902837	3.4871795	0.9966205	2.7435897	0.442359	2.6206897	1.0146707
153	bw	G4	12	3	F	2	1	1	1	0	4.3030303	0.769937	4.4242424	0.7917663	3.969697	1.1854548	1.21875	0.4908436	3.1153846	1.2434443
154	bw	G4	12	3	F	2	2	0.8571429	1.8571429	0.3550358	3	1.1375929	3	1.118034	3.5151515	1.0931952	1.96875	0.4003527	2.6	1.5165751
155	bw	G4	12	3	F	2	3	1	3	0	4.030303	0.9837698	4	1.0897247	4.3030303	0.769937	2.6969697	0.5294365	3.32	1.1803954
157	bw	G5	9	1	F	2	2	0.8095238	1.8571429	0.4173919	2.9285714	1.0682298	2.9761905	1.2588825	3.6190476	1.103263	2	0.5	2.7	0.8232726
159	bw	G5	9	1	F	2	3	0.9285714	2.9285714	0.2606612	3.5714286	0.9912509	3.5952381	1.1056291	3.9761905	0.9496622	2.6	0.4961389	3.4166667	1.0598058
16	bw	B5	6	1	M	1	2	0.90625	1.96875	0.309461	3.0967742	1.0117588	3.125	1.1570262	3.78125	1.0075321	2.125	0.4212118	2.6666667	1.3662601
160	bw	G6	9	1	F	2	1	0.9655172	1.0344828	0.1856953	3.8275862	1.0713465	3.8965517	1.0469284	3.3448276	1.3436587	1.6206897	0.862463	3.08	0.9966611
161	bw	G6	9	1	F	2	2	1	2	0	3.0606061	0.9981043	3.1515152	1.1758298	3.8181818	0.9504783	2.3333333	0.4787136	2.5454545	1.1281521
162	bw	G6	9	1	F	2	3	0.9	2.9	0.3038218	2.55	1.1082442	2.8	1.1810469	3.6	1.0813097	2.625	0.4902903	2.72	1.2083046
163	bw	G7	6	1	F	1	2	0.7575758	1.7575758	0.4351941	2.3636364	0.9943019	2.5151515	1.0344447	3.3030303	0.8095079	1.8484848	0.3641095	1.75	0.5
164	bw	G8	9	1	F	2	1	0.9722222	1.0277778	0.1666667	2.6111111	1.0764433	2.4722222	1.3198725	2.7941176	1.409479	1.6	0.4970501	2.4615385	0.9674179
165	bw	G8	9	1	F	2	2	0.7692308	1.7692308	0.4268328	2.5641026	1.1190897	2.6923077	1.0551589	3.2307692	1.0872839	2.0263158	0.5445972	2.1666667	1.3371158
166	bw	G8	9	1	F	2	3	1	3	0	3.9473684	0.6954434	4.1052632	0.8633522	4.1842105	0.7660098	2.8947368	0.3110117	3.4411765	0.8941282
167	bw	G9	5	1	F	1	1	1	1	0	3.5714286	1.037126	3.8571429	1.191708	3.2571429	1.2448212	1.4117647	0.6567896	2.6538462	1.1980754
17	bw	B5	6	1	M	1	3	0.8709677	2.8709677	0.3407771	2.8064516	0.8725195	3.1935484	1.0138821	3.6451613	0.9146361	2.6129032	0.5584156	2.6190476	1.16087
170	bw	G10	5	1	F	1	1	1	1	0	3.95	0.9044052	4.175	0.9577618	3.825	1.298668	1.225	0.4797168	2.8787879	1.3171365
172	bw	G10	5	1	F	1	3	1	3	0	3.2564103	0.8497042	3.6153846	0.9628736	3.8974359	0.9677666	2.8157895	0.3928595	3.0967742	1.0117588
177	bw	G11	3	1	F	1	3	1	3	0	3.6829268	0.8496771	3.7317073	0.9493258	4.175	0.9026315	2.8717949	0.3386884	3.4411765	0.9905975
178	bw	G12	10	1	F	2	1	1	1	0	4.0512821	0.9161911	4.0769231	0.928627	3	1.3954814	1.4473684	0.5549467	2.6521739	1.2652235
179	bw	G12	10	1	F	2	2	0.9047619	2.047619	0.3086067	3.1190476	0.9678334	3.2142857	0.9248787	3.6190476	0.9358023	2.1463415	0.357839	2.5	1.2909944
181	bw	G12	10	1	F	2	3	0.9534884	2.9302326	0.337734	4.2325581	0.8405556	4.1162791	1.0512872	4.1627907	0.9983375	2.8333333	0.3771955	3.5714286	0.884032
182	bw	G13	5	1	F	1	1	0.9444444	1.0555556	0.2323107	3.6111111	1.1533251	3.3611111	1.1988751	3.7222222	1.185896	1.7777778	0.6808025	2.5263158	1.1722922
183	bw	G13	5	1	F	1	2	0.8292683	1.8292683	0.3809488	2.6341463	1.3182583	2.5853659	1.3033727	3.4146341	1.0482273	1.9756098	0.4176006	1.8571429	1.2149858
184	bw	G13	5	1	F	1	3	0.8536585	2.8536585	0.357839	3.097561	0.7682733	3.2	0.9660918	3.8	0.9114654	2.75	0.438529	2.7096774	1.0390235
185	bw	G14	4	1	F	1	1	0.9756098	1.0243902	0.1561738	4.2439024	0.8300749	4.1219512	1.1660858	4.0487805	1.0943313	1.075	0.2667468	3.75	1.2955969
186	bw	G14	4	1	F	1	2	0.8536585	1.8536585	0.357839	2.6585366	1.2371289	2.6585366	1.1092735	3.5365854	1.1423126	2	0.3162278	2.5	1.9148542
187	bw	G14	4	1	F	1	3	1	3	0	4.1190476	0.8025077	4.1666667	0.934871	4.2142857	0.8981204	2.8809524	0.3277701	3.6388889	1.0731204
188	bw	G15	8	1	F	2	1	0.7619048	1.2619048	0.4967958	2.6428571	1.1649647	2.452381	1.0638719	3.5	1.152939	1.6341463	0.5364745	2.5294118	1.0073261
189	bw	G15	8	1	F	2	2	0.8333333	1.8333333	0.379049	2.7	0.9153857	2.3666667	0.9643055	3.3	0.9153857	1.9333333	0.5208305	1.75	0.7071068
19	bw	B6	6	1	M	1	1	1	1	0	4.4634146	0.6744465	4.4634146	0.7105477	4.1707317	0.9461088	1.0731707	0.2636517	3.2368421	1.0763856
190	bw	G15	8	1	F	2	3	0.9444444	2.9444444	0.2323107	3.1388889	0.8669413	3.4166667	1.0790207	3.6857143	0.9321521	2.6285714	0.4902409	2.8571429	1.2363541
191	bw	G16	8	1	F	2	1	1	1	0	3.4242424	1.0009465	3.4242424	1.2255178	3.1818182	1.1846557	1.3870968	0.4951376	2.5	0.9235481
194	bw	G16	8	1	F	2	3	1	3	0	4.025	0.8619447	4.175	0.930605	4.175	1.0833826	2.85	0.3616203	3.1142857	1.2549063
195	bw	G17	6	2	F	1	1	0.8666667	1.1666667	0.461133	2.3548387	0.7978466	2.4193548	0.8859719	2.8387097	1.2137208	1.6666667	0.5466723	2.4166667	0.7929615
196	bw	G17	6	2	F	1	2	0.8787879	2	0.3535534	3.1212121	1.0534935	3.2121212	1.3406523	3.7575758	1.1734112	2.030303	0.3940851	2.4	1.1401754
197	bw	G17	6	2	F	1	3	0.96875	2.9375	0.3535534	3.71875	0.9240296	3.96875	1.0312653	4.2258065	0.8045569	2.9354839	0.249731	3.5925926	1.2787993
198	bw	G18	4	1	F	1	1	1	1	0	3.969697	0.8833476	3.8787879	0.9603898	3.71875	1.197696	1.25	0.4399413	2.7916667	0.9770927
2	bw	B1	6	3	M	1	3	1	3	0	3.45	0.8149249	4.025	0.8002403	4.3	0.6868733	2.9	0.3038218	2.9444444	1.0939952
200	bw	G18	4	1	F	1	3	0.9142857	2.9142857	0.2840286	3.1142857	1.05081	3.2571429	0.9804818	3.8285714	1.0427823	2.7428571	0.4434396	3.0769231	1.0167823
202	bw	G19	9	1	F	2	1	0.974359	1.025641	0.1601282	4.4871795	0.7564388	4.4358974	0.753758	4.1842105	0.9545131	1.1944444	0.4671766	3.1612903	1.0676071
203	bw	G19	9	1	F	2	2	1	2	0	3.1515152	0.9721501	3.3636364	1.1677484	3.9393939	0.9333874	2.0909091	0.2919371	2.3333333	2.3094011
204	bw	G19	9	1	F	2	3	0.9393939	2.9090909	0.3843531	3.8181818	1.0444659	3.8484848	1.202113	4.2121212	0.857233	2.7575758	0.5018904	3.3076923	1.086986
209	bw	G20	3	1	F	1	3	1	3	0	3.8571429	1.0493071	3.9047619	0.9320715	4.2380952	0.8781778	2.8571429	0.3541688	3.3888889	1.2711699
21	bw	B6	6	1	M	1	3	1	3	0	4.25	0.77625	4.5	0.6405126	4.5128205	0.6833276	2.925	0.2667468	3.7105263	1.0630882
211	bw	G21	10	1	F	2	3	0.9375	2.90625	0.3901509	3.9032258	0.8700513	4.0322581	0.7951466	4.3666667	0.7648905	2.8	0.4068381	3.5	1.1033546
212	bw	G22	5	1	F	1	3	1	3	0	4.575	0.6359931	4.7297297	0.5081912	4.7222222	0.5662463	2.8918919	0.3932616	3.8484848	1.1214169
216	bw	G23	7	1	F	2	2	0.8205128	2.1282051	0.4090739	2.65	1.0512508	2.6	1.0573309	3.25	1.0315535	2.225	0.4797168	1.75	0.8660254
218	bw	G23	7	1	F	2	3	0.9285714	2.9047619	0.3702026	3.5	0.8039536	3.4047619	1.0833445	3.7317073	1.1185792	2.625	0.5400617	2.8518519	1.0635103
219	bw	G24	3	1	F	1	1	0.9032258	1.0967742	0.3005372	2.6451613	1.0181155	2.8064516	1.2759142	3.2903226	1.2163757	1.5	0.6822882	2.35	1.0399899
22	bw	B7	8.5	1	M	2	1	0.9090909	1.0909091	0.2919371	2.9090909	1.0112998	2.7878788	1.1112374	3.3636364	1.0844982	1.40625	0.5599179	2.75	1.0195458
220	bw	G24	3	1	F	1	2	0.75	1.75	0.439155	2.8055556	1.3270686	2.9444444	1.3927249	3.5833333	1.1801937	1.8611111	0.4871361	2.6666667	1.2247449
221	bw	G24	3	1	F	1	3	1	3	0	4.3157895	0.8731819	4.1052632	1.0342636	4.3684211	0.8193951	2.8055556	0.4013865	4.137931	0.8334154
222	bw	G25	7	1	F	2	1	0.9285714	1.0714286	0.2606612	3.0487805	1.0943313	3.2682927	1.2252426	3.3658537	1.3739741	1.7	0.7578647	2.4230769	1.1017469
223	bw	G25	7	1	F	2	2	0.7647059	1.8235294	0.458627	2.7647059	1.1025816	3.0294118	1.2428046	3.4705882	1.1074211	2.0588235	0.4887322	2	0.7559289
224	bw	G25	7	1	F	2	3	0.8	2.775	0.4797168	2.65	1.1220403	2.675	1.1851106	3.45	0.9594336	2.525	0.5541221	2.5652174	1.1211231
226	bw	G26	12	1	F	2	1	0.9512195	1.0487805	0.2180848	3.6829268	0.9601829	3.6341463	1.1125668	3.1794872	1.5021352	1.425	0.5494753	2.64	1.2543258
228	bw	G26	12	1	F	2	2	0.9375	2	0.2540003	2.9375	0.8775883	2.8709677	1.1472267	3.4193548	1.0254818	2.0714286	0.3779645	2.7272727	1.00905
229	bw	G26	12	1	F	2	3	1	3	0	3.8181818	0.9504783	4.0909091	0.8790491	4.25	0.9158109	2.84375	0.368902	3.5384615	0.9478721
23	bw	B7	8.5	1	M	2	2	0.8181818	2	0.4330127	2.8181818	1.1579763	2.5151515	1.202113	3.6666667	0.9574271	2.21875	0.4200134	2.6153846	1.2608503
230	bw	G27	5	1	F	1	1	0.7857143	1.4285714	0.8305995	3.6829268	1.105419	2.8536585	1.4415439	3.5365854	1.3057098	1.4634146	0.5957164	2.84	1.1430952
231	bw	G27	5	1	F	1	2	0.85	1.9	0.3789324	2.975	1.0497252	3.225	1.2297071	3.6	1.0813097	1.975	0.4229021	4	1.4142136
232	bw	G27	5	1	F	1	3	1	3	0	3.8484848	0.939455	3.6363636	1.1406736	4	1	2.8064516	0.4016097	3.25	1.1515585
233	bw	G28	9	1	F	2	1	0.7631579	1.2368421	0.4308515	2.7837838	0.9756803	2.8378378	1.0411936	2.7027027	1.102141	1.7027027	0.5198752	2.0833333	0.7929615
236	bw	G29	11	1	F	2	1	0.952381	1.0714286	0.34165	3.5238095	1.0415302	3.5714286	1.2325436	2.7142857	1.4697887	1.4761905	0.6712964	2.5714286	0.9200874
237	bw	G29	11	1	F	2	2	0.8857143	1.9428571	0.3380617	3.0285714	1.3609191	3.2	1.410048	3.5714286	1.1952286	2.0882353	0.4517741	2.8571429	1.5735916
238	bw	G29	11	1	F	2	3	1	3	0	4.5813953	0.6980435	4.6046512	0.6948633	4.6511628	0.6504109	2.8571429	0.4173919	3.5789474	1.1770687
239	bw	G30	6	1	F	1	1	1	1	0	4.4848485	0.7550336	4.3333333	0.8164966	4.2727273	0.8393721	1.3030303	0.5294365	3.25	1.1887151
24	bw	B7	8.5	1	M	2	3	1	3	0	3.5882353	0.783065	4	0.8164966	4.0882353	0.8657681	2.8484848	0.3641095	3.1785714	0.9833266
240	bw	G31	9	1	F	2	2	0.9285714	2.0238095	0.2694253	3.0243902	1.036528	3.452381	1.1729134	3.7142857	1.0657807	2.0731707	0.3457054	1.8	1.0954451
241	bw	G31	9	1	F	2	3	0.8181818	2.7878788	0.4846117	2.1818182	0.882275	2.8181818	0.882275	3.59375	1.1030566	2.375	0.4918694	2.1428571	1.2924123
242	bw	G32	2	1	F	1	1	1	1	0	3.5952381	1.0833445	3.7857143	1.137728	3.4047619	1.2109163	1.3658537	0.4876524	2.8076923	1.2335066
243	bw	G32	2	1	F	1	3	0.7878788	2.7272727	0.5740605	2.6666667	1.0206207	3.0909091	1.2083986	3.59375	0.8370214	2.59375	0.6148367	2.5909091	1.0075473
244	bw	G32	2	1	F	1	3	0.7857143	2.7380952	0.5436787	2.6428571	0.9833102	2.6666667	0.9794639	3.1219512	1.1223886	2.3902439	0.5421277	2.5	1.2004901
245	bw	G33	6	1	F	1	1	1	1	0	3.9	1.0327956	3.925	1.0951525	3.8974359	1.0207034	1.2631579	0.4462583	3.3333333	1.0901403
247	bw	G33	6	1	F	1	3	0.9534884	2.9534884	0.2130826	3.1627907	1.0449478	3.1395349	1.0596809	3.9534884	0.998892	2.6744186	0.5219437	3.1612903	0.934408
248	bw	G36	5	1	F	1	1	1	1	0	3.475	0.9333562	3.9	0.8711913	3.2820513	1.0990119	1.4102564	0.5946228	2.8461538	0.9671528
249	bw	G36	5	1	F	1	2	0.7948718	2	0.4588315	2.6052632	1.02771	2.7435897	1.2078242	3.3589744	1.1582014	2.1538462	0.4887396	2.5	1.5092309
250	bw	G36	5	1	F	1	3	1	3	0	3.6764706	0.8428159	3.6666667	1.0801234	3.9393939	0.9333874	2.7741935	0.4250237	3	1.2158375
251	bw	G33	6	1	F	1	1	0.969697	1.030303	0.1740777	4.2727273	0.9444816	4.030303	1.0150384	3.8484848	1.3019508	1.3030303	0.5294365	3.2	1.2909944
255	bw	G34	4	1	F	1	1	0.9354839	1.0967742	0.3962187	3.6363636	0.8222751	3.5454545	0.9384465	3.7575758	0.9024378	1.4	0.5632418	2.6842105	1.1081833
256	bw	G34	4	1	F	1	2	0.8809524	1.8809524	0.3277701	3.1904762	1.1942565	3.2142857	1.3531483	3.6904762	1.1788398	2	0.5410018	4	4.8255274
257	bw	G34	4	1	F	1	3	1	3	0	3.5609756	0.8957896	4.0487805	0.8047117	4.2439024	0.8300749	2.825	0.3848076	3.7272727	1.0686653
258	bw	G35	4	1	F	1	1	1	1	0	4.2142857	0.8420566	4.1707317	0.9721738	4	1.0246951	1.2926829	0.5120499	3.6666667	1.24106
259	bw	G35	4	1	F	1	3	1	3	0	3.7428571	0.8520859	4.0285714	0.8906612	4.3235294	0.7675458	2.9090909	0.2919371	3.5172414	1.1532776
27	bw	B8	7	1	M	2	2	0.7619048	1.7619048	0.4310805	2.9285714	1.1346614	2.8571429	1.3172667	3.6666667	1.1405319	1.9761905	0.5625766	2.4615385	0.9674179
28	bw	B9	5	1	M	1	1	0.9032258	1.0967742	0.3005372	3.6451613	1.1120068	3.483871	1.2615062	3.7419355	1.1823068	1.4	0.6214555	2.826087	1.1541299
29	bw	B9	5	1	M	1	2	0.8484848	1.9090909	0.3843531	2.7878788	0.9272802	2.5757576	1.1464702	3.3030303	1.0150384	1.96875	0.4741291	2.1428571	0.8997354
3	bw	B2	5	1	M	1	1	0.9714286	1.0285714	0.1690309	3.9142857	0.9194445	4	1.0846523	3.6857143	1.2312459	1.3428571	0.5392182	3	1.1661904
30	bw	B9	5	1	M	1	3	0.9375	2.875	0.4918694	3.53125	0.9832263	3.46875	1.1067061	3.875	1.1570262	2.7333333	0.5208305	3.2083333	1.3506574
32	bw	B10	3	1	M	1	1	1	1	0	3.6363636	0.7423856	3.6666667	1.0206207	3.4848485	0.939455	1.3125	0.4709291	2.5238095	1.0304876
33	bw	B10	3	1	M	1	2	0.8857143	2.0571429	0.3380617	2.9714286	1.3169866	3.2285714	1.1902969	3.8285714	0.8906612	2	0.492366	2.375	1.407886
34	bw	B10	3	1	M	1	3	1	3	0	4.0952381	0.7904776	4.4047619	0.7005059	4.4761905	0.772645	2.8571429	0.4173919	3.5675676	0.9586026
36	bw	B11	6	1	M	1	1	0.9655172	1.0344828	0.1856953	3.4482759	1.1207844	3.4482759	1.2417214	3.4827586	1.0895835	1.2413793	0.5109635	2.5416667	0.9315329
38	bw	B11	6	1	M	1	3	0.9714286	2.9714286	0.1690309	2.7428571	0.8859311	3.2058824	1.0084315	3.8529412	0.9887964	2.7647059	0.4305615	2.5	1.1045361
39	bw	B12	1	2	M	1	1	1	1	0	4.4390244	0.7761695	4.3414634	1.0151295	4.2195122	1.1070726	1.1707317	0.3809488	3.3823529	1.3710139
4	bw	B2	5	1	M	1	2	0.8484848	1.9090909	0.3843531	2.4242424	0.8671182	2.5757576	1.0009465	3.3636364	0.9623598	1.969697	0.3046359	1.6666667	1.1547005
41	bw	B12	1	2	M	1	3	1	3	0	3.8787879	1.0534935	3.6666667	1.2909944	4.1212121	1.0827504	2.6666667	0.6454972	3.2142857	1.2279807
42	bw	B13	11	1	M	2	1	0.9047619	1.1190476	0.3952388	3.0952381	1.2842294	2.5952381	1.4660304	3	1.3614913	1.6666667	0.5257592	2.25	1.2382784
45	bw	B13	11	1	M	2	3	1	3	0	3.8292683	0.9461088	3.9512195	1.0712427	4.1219512	0.9538114	2.7073171	0.5120499	3.4193548	0.8475138
46	bw	B14	6	1	M	1	1	1	1	0	3.4193548	0.7648178	3.4516129	1.0275768	3.4193548	1.1187551	1.3666667	0.5560534	2.4761905	1.1233453
47	bw	B14	6	1	M	1	2	0.7906977	1.8837209	0.4477086	3.1395349	1.1460366	3.1395349	1.1868605	3.8604651	1.0369689	2.1162791	0.5859182	2.8	1.2071217
48	bw	B14	6	1	M	1	3	1	3	0	2.8181818	1.0141051	3.3636364	1.0844982	3.7878788	0.8929437	2.8181818	0.3916747	2.7777778	0.9740215
49	bw	B15	5	1	M	1	1	1	1	0	4.2	0.8331372	4.2571429	1.0387452	4.1176471	1.1218142	1.1818182	0.4646602	3.137931	1.1564767
52	bw	B15	5	1	M	1	3	0.9756098	2.9756098	0.1561738	3.5609756	0.807737	3.4878049	0.8695387	3.8780488	1.0534496	2.8947368	0.388307	3.1388889	0.8333333
53	bw	B16	10	1	M	2	2	0.7804878	1.9268293	0.4685213	2.5365854	1.1423126	2.5853659	1.1613701	3.35	1.0265701	1.975	0.4229021	2.4285714	0.9759001
55	bw	B16	10	1	M	2	3	0.9411765	2.9117647	0.3788057	3.5882353	0.8208513	3.9411765	0.8856149	3.9117647	0.9959812	2.7941176	0.4104256	2.8461538	1.1896994
57	bw	B17	1	1	M	1	1	0.9677419	1.0322581	0.1796053	3.6451613	0.7978466	3.4516129	1.1206757	3.7419355	0.9297936	1.4193548	0.5641627	2.7368421	0.9911893
58	bw	B18	9	1	M	2	1	0.9393939	1.0606061	0.2423058	2.7272727	0.8758113	2.7878788	0.9603898	3.03125	1.2309025	1.5	0.5679618	2.15	1.0894228
6	bw	B2	5	1	M	1	3	1	3	0	3.8809524	0.8025077	3.8571429	0.8715399	4.047619	0.8540401	2.8095238	0.3974366	3.4285714	0.9482403
60	bw	B18	9	1	M	2	2	0.8787879	2.0606061	0.3481553	2.9333333	0.827682	2.7333333	1.1426929	3.3461538	0.7452413	2	0.2948839	2.5	2.1213203
61	bw	B18	9	1	M	2	3	1	3	0	2.9032258	0.9075549	3	1.0645813	3.8387097	0.934408	2.5806452	0.5016103	2.7894737	1.0316625
63	bw	B19	10	1	M	2	1	1	1	0	4.0606061	0.7044233	4.1212121	0.9603898	4	1.118034	1.2121212	0.4846117	2.7037037	1.2345916
65	bw	B19	10	1	M	2	3	0.9047619	2.9047619	0.2971018	3.1190476	0.9422956	3.2619048	1.03734	3.5238095	1.0415302	2.5238095	0.5054867	2.7142857	1.1019463
67	bw	B20	9	1	M	2	1	0.8809524	1.1428571	0.4173919	2.5238095	1.0415302	2.8333333	1.2477622	3.0952381	1.3030831	1.6341463	0.6227398	2	1.0760552
7	bw	B3	6	1	M	1	1	0.8285714	1.1714286	0.3823853	2.8857143	0.9932546	2.6285714	1.1137038	3.6571429	1.1867617	1.6857143	0.6761234	2.2777778	1.1785113
70	bw	B20	9	1	M	2	3	1	3	0	3.5897436	0.88013	3.6410256	0.902837	3.8717949	0.9781693	2.8717949	0.3386884	3.1515152	1.0037807
71	bw	B21	3	1	M	1	1	0.969697	1.030303	0.1740777	3.4848485	1.1758298	3.030303	1.33428	3.5757576	1.1464702	1.3636364	0.5487589	2.5416667	1.2846643
72	bw	B21	3	1	M	1	2	0.8064516	2.1935484	0.4016097	2.8709677	0.9913605	2.9354839	1.0625593	3.7741935	0.9902753	2.3870968	0.4951376	2.4166667	0.9962049
73	bw	B21	3	1	M	1	3	0.7647059	2.7647059	0.4305615	2.7941176	0.9138467	2.8787879	0.8929437	3.7878788	1.0234005	2.6363636	0.4885042	2.45	0.7591547
76	bw	B22	7	1	M	2	3	1	3	0	3.6190476	0.7948732	3.8333333	0.8530195	4.1463415	0.8234372	2.804878	0.4012177	3.0909091	0.9799119
77	bw	B23	11	2	M	2	2	0.8484848	1.8484848	0.3641095	2.8484848	1.0344447	2.8484848	1.0344447	3.969697	0.918043	1.9393939	0.4961977	2.375	1.407886
78	bw	B23	11	2	M	2	2	0.8571429	1.9047619	0.3702026	2.6666667	1.2230842	2.9761905	1.1579649	3.6428571	1.122311	2.1190476	0.3952388	1.5714286	0.7867958
79	bw	B23	11	2	M	2	3	0.9354839	2.9354839	0.249731	2.9354839	0.9638632	3.2580645	1.0635708	3.9032258	1.0117588	2.7096774	0.5287437	2.962963	1.0554431
81	bw	B24	2	4	M	1	2	0.8484848	1.9090909	0.3843531	2.6666667	1.0507934	2.969697	1.1315048	3.7272727	1.0975179	2	0.6123724	1.6923077	0.7510676
83	bw	B24	2	4	M	1	3	1	3	0	3.675	0.944281	3.725	0.9333562	4.15	0.8929927	2.85	0.4266747	2.7714286	1.2622509
84	bw	B25	5	1	M	1	1	1	1	0	4.5151515	0.7550336	4.5151515	0.7124435	4.3333333	0.9574271	1.15625	0.368902	3.4444444	1.3397283
86	bw	B25	5	1	M	1	2	0.8235294	1.8235294	0.386953	2.6470588	1.3680854	2.6470588	1.3457532	3.4848485	1.1758298	1.875	0.5535807	1.8	0.7888106
87	bw	B26	10	1	M	2	1	0.9761905	1.0238095	0.1543033	4.1666667	0.7937766	4.4047619	0.8281488	4.0714286	1.197413	1.1904762	0.5054867	3.1351351	1.1823273
9	bw	B3	6	1	M	1	3	0.969697	2.9393939	0.3481553	3.5151515	0.7124435	3.7575758	0.9024378	3.9393939	0.8638357	2.6969697	0.5294365	2.92	1.077033
90	bw	B26	10	1	M	2	3	0.974359	2.9487179	0.3202563	4.3076923	0.7997975	4.3333333	0.7374684	4.2564103	0.8497042	2.8974359	0.3073547	3.6571429	0.8023076
91	bw	B27	5	1	M	1	1	0.9722222	1.0277778	0.1666667	3.1111111	1.1408713	3.1388889	1.2224747	3.1714286	1.2944614	1.5	0.5606119	2.4285714	1.0757057
94	bw	B27	5	1	M	1	3	1	3	0	2.4545455	0.7537784	3.2727273	1.0975179	3.8484848	0.939455	2.9090909	0.3843531	2.5357143	1.0357371
95	bw	B28	7	1	M	2	1	0.9393939	1.0606061	0.2423058	4	0.8291562	4.0909091	0.7650015	3.6363636	1.1677484	1.3333333	0.4787136	2.7619048	1.1791845
96	bw	B28	7	1	M	2	2	0.9375	1.9375	0.2459347	2.9354839	1.0625593	3.4193548	1.1768374	3.9354839	1.0934802	1.96875	0.4741291	2.6666667	1.3662601
97	bw	B28	7	1	M	2	3	1	3	0	3.8	0.9114654	4.1	0.928191	4.075	1.0225032	2.825	0.3848076	3.3030303	1.1315048
98	bw	B29	11	1	M	2	1	0.974359	1.025641	0.1601282	3.9487179	0.8568215	4	1.123903	3.6410256	1.3076129	1.2051282	0.4690128	2.8181818	1.1846557
